# Supplementary material for: WHO Essential Medicines Policies and Use in Developing and Transitional Countries: An Analysis of Reported Policy Implementation and Medicines Use Surveys
Source: PLoS Med. 2014 Sep 16;11(9):e1001724. doi: 10.1371/journal.pmed.1001724 (PMC4165598; doi:10.1371/journal.pmed.1001724)
Supplement: Table S1 — Reported implementation of policies by country. (XLSX) [file pmed.1001724.s008.xlsx]

## Sheet: Sheet1
Country	National Medicines Policy implentation plan	National medicines policy integrated into national health plan	Drugs dispensed free of charge for children < 5year	Drugs dispensed free of charged to all patients	Public insurance of the population	Drugs covered under public insurance	Doctors prescribing at primary care level	Nurses prescribing at primary care level	No prescribing by staff with < 1 month's training	Continuing Medical Education for doctors	Continuing Medical Education for nurses & paramedical staff	Undergraduate training of doctors on the Essential Medicines List	Undergraduate training of doctors on standard treatment guidelines	Undergraduate training of nurses in the Essential Medicines List	Undergraduate training of nurses in standard treatment guidelines	Undergraduate training of paramedical staff on the Essential Medicines List	Undergraduate training of paramedical staff on Standard Treatment Guidelines	Drug and Therapeutic committees in half or more of provinces	Drug and Therapeutic Committees in half or more of general hospitals	Formulary manual updated within the last 5 years	Essential Medicines List updated in the last 2 years	Essential Medicines List used in public insurance	Standard Treatment Guidelines updated in the last 2 years	National Drug Information Centre	Public education on antibiotic in the past 2 years	Public education on injection use in the last 2 years	National MOH unit on promoting rational use of medicines	National Antimicrobial Resistance strategy	Antibiotics not available over-the-counter	Injections not available over-the-counter	No drug sales revenue used to supplement prescriber income	Adverse Drug Reaction Monitoring	Prescription audit done in the last 5 years	Generic prescribing in the public sector	Generic substitution in the public sector	Joint regulation of drug promotion by government and industry
Armenia	0	1	1	0	0	0	1	0	1	1	0	1	1	0	0	0	0	1	1	1	1	1	1	1	1	1	1	1	0	0	1		1	0	1	0
Angola	0	0				0														0														0	0
Bahrain	0	0	1	1			1	0	1	1	1							0	0	1	1	0		0	1	0	1	1	1	1	1	1	0	0	0	0
Bolivia	1	1	1	0	1	1	1	0	0		0	1	1	1	1	1	1	0	0	1	1	1	1	1			1	1	0	0	0	0	1	1	1	0
Brazil	1	1	1	1	0	0	1	0	1	0	0							0	0	0	1	0	1	1	0	0	1	1	0	1	1	1	0	1	1	0
Burkina Faso	1	1	0	0	0	0	1	1		0	1	1	1	1	1		0	0	1	0	1	0	1	1	0	0	0	0	0	1	1	0	0	0	0
Burundi	0	1			1	1				0	0	1		1		0						0									0	0		0	0	1
Cambodia	1	0	1	0	0	0	0	1	1	0	0	1	1	1	1	1	1	1	1	1	1	0	0	0	1	1		0	0	0	0	0	1	1	1	0
Cameroon	0	1	0	0	0	0		1	0	1	1	1	1	1	1	1	0	1	1	0	1	0		0	0	0	0	0	0	0	0	0	1	0	0	0
Chile	0				1		1	0	1	0	0		1		1			1	1	1	0		1				0	1			1	1	0	1	1	0
China	0	0	0	0	1	1	1	0	1	1	1	0	0	0	0	0	0	1	1	0	1	1		0	1	1	0	0	0	1	0	1				1
Colombia	0	0	0			1	1	0	0			1		1		1		1	1	0	1	1		1	0	0		0	0	0	1	0		1	1	0
Congo	1	1	0	0	0	0	0	1	0	0	0	0	0	0	0	0	0	0	0	0	1	0	0	0	0	0	0	0	0	0	0	0		0	0	0
Cuba	1	1	1	1	1		1	0	1	1	0	0	0	0	0	0	0	1	1	1	1			1	1	0	1	1	1	1	1	1	1	1	1
DRCongo	1	1		0	0	0	1	1	1	1	1	0	0	0	0	0	0	0	0	0	1	0	1	0	1	0	0	0	0	0		0	1	0	0	0
Egypt	0	1	1	1		1	1	0	1	1	1	0	0	0	0	0	0	1	1	0		1		1	1	1	0	0	0	1	1	0	0	1	1
Ethiopia	1	1	0	0			0	1	0									0	0	0	0	0	0	1	1	1	1	0	1	1	1	1	0	0	0	0
Gambia	0	1	1	0		0	0	1	1	1	1	0	0	1	1	0	0	0	0	0	1	0	1	0	0	0	0	0	0	0	1	0	0	1	1	0
Ghana	1	1	1	0	1	1	1	1		1	1	1	1	1	1	0		1	0	1	0	1	0	1	1	1	1	0	0	0	0	1	1	1	1	0
Guatemala	0				1	1				0	0					0				0								0	0	0		1	0			0
Guinea	1	1	0	0	1	1	1	1	1	1	1	1	1	1	0	1	0	1	1	0	1	0		0	0	0		0	1	1	1	1			1	0
India	0	0	1	1	1	1	1	0		0	0							0	0	0	0	0	1	1	1	1	0	0	0	0	1	1	0	0	0
Indonesia	1	1	1	1	1	1	1	1	1	1	0	1	1	1	1				1	1	1	1	0	1	1	1	1		0		0	1	1	1	1	1
Iran	1	0	1	1	1	1	1	0	1	1	1	1	1	1	1	1	1	1	1	1		1		1	1	1	1	1	1	1	1	1	1	1	1	0
Jordan	1	1	0	0	1	1	1	0	1	1	1	1		1				0		1	0	1		0	1	1	0	0	1	1		1	1	0	0	1
Kenya	0	1	1	0	1	1	0	1	1	0						0	0	0	0	0		0		0	0	0	0		0	1	0		1	1	1	0
Kyrgyzstan	1	1	0	0	1	1	1	0	1	1	1	1	1	1	0	0	0	1	1	1	1	1	1	1	1	1		1	0	0	0	1	1	1	1	0
Laos	1	1	0	0			1	1	0	0	0	1	1	1	1	1	1	1	1	0	1	0	1	1	1	1	1		0	0	1	0	1	1	1	1
Malawi	0				1	1	1	1		0	0	1	1	1	1	1	1	0		1	0	0	0	0			0	0	1	1	1	0		1	1	0
Malaysia		0	1	1	0	0	1	1										1	1	0				1					1		1	1		0	1	0
Mali	1	1		0	1	1	1	1	0	1	1	0	0	1	1	1	1	0	0	1		0	0		0	0	0	0	1	1	0	0	1	1
Mongolia	1	1	1	0	1	1	1	0	1	1	1	1	1	1	1	0	0	1	0	1	1	1	1	1	1	1	1	0	0	0	1	1	1	1	1	0
Morocco	0	1	1	1	1	1	1	0	1	0	0	0	0	0	0	0	0	0	0	1	1	0		0	0	0	0	0	0	1		1		0	0	0
Mozambique			0	0			0	1					1		1		1					0		1	0	0	0		1	1	1			1		0
Namibia	1	0	0	1	1	1	0	1	1	0	0			1				1	1	0	0	0		1	0	0	1	0	1		1	1	1	1	1	0
Nepal	0	1	0	0	0	0	0	1	0	0	0	1	0	1	0	1	0	0	0	0	1	0		1	1	1	0	1	0	1	1	0	0	0	0	0
Niger	1	1			1	1	1	1		0	0	0	0	0	0	0	0	0	0	1	0	0	1	0	0	0	0	0	0	0	1		0			0
Nigeria	1	1	0	0	0	1	0	1	1	1	1	1	0	1	0	1	0		0	0		0			0		0	0	0	0	0		0	1	1	0
Oman	1	1	1	1	1		1	0	1	0	0		1					1	1	1	1			1	1	1	1	1	1	1	1	1	1	1	1	0
Pakistan		0	0	0	0	0	1	0	1	1		0	0	0	0	0	0			0	0	0		0	1	1	1	0	1	1	1	0	0	0	0	0
Peru	0	1	1	0	1	1	1	0		0	0	0					0	0	1	1	1	1		1	0	0		1	0	0	0	1	0	1	1	0
Philippines	0	1	1	1	1	1	0	0		0	0	1	1	1	1			1	1	0	0	1		1	1		1	1	0	1	1	1	1	1	1	1
Rwanda	0	0	0	0	1		1	1	1	0	0	1		1		1			1	0	1	1	1	0	0	0	0	0	1	1	0	0	1	1	1	0
Samoa	1	1	0	0	0		0	0	1	1	1	1	1	1	1	1	1	0	0	0				0	1	0	0		0	1	1	0		1	1	0
Senegal	0	1	0	0	1	1	1	1	1			0	0	0	0	0	0	0	0	0	1	0		0	0	0	0	0	0	0	0	1	1	1	1	0
SerbMont	0	0	1	0	1	1	1	0	1	0	0									1		0	1	0			0	0			0	1	1	0	0	1
SAfrica	1	1	1	1	1	1	0	1	1	1	1	1	1	1	1			1		1	1	0		1		0	0		1	1	1	1	1	1	1	1
Sudan	1	1		0	1	1	1	1	1		0	0	0	0	0			0	0	0	1	1		0	0	0	0		0	0	1	0	0	1	1	0
Thailand	1	1	1	0						1	1	1		1						1		1		1								1	0	0	0	0
Tonga	0	0	1	1		1	1	1	1	0	0			1		1	0			0	1		1	0	1	1	1	1	1	1	1	0	0	1	1	0
Tunisia	0	1	1	1	1	1	1	0	1	0	0	0	0	0	0	0	0	0	0	1		1	1	0	1	1	1	0	0	0	1	1	1	0	0	0
Uganda	1		1	1	0	1	1	1	0	1	1	1	1	1	1	1	1	0	0	0	1	0	1		1	1	1	0	0	0	1	1	1	1	1	0
Tanzania	1	1	1	0	1	1	1	0	1	0	0	1	1	1	1			0	0	0	0	1	0		0	0	0	0	1	1	1	1	0	1	1	0
Uzbekistan	0	0		0	0	0	0				0		0		0		0			0		0		0			0	0	0	0	1	1				0
Viet Nam	1	1	1	0	1		1	0	1	1	1		1					1	1	1	0	1	1	1	1	1	1	1	1			1	0	1	1	0
Zambia	1	1	1	1	0		1	1	0	0	0	1	1	1	1	1	1	0	0	1		0	1	0	1	1	0	1	1	1	1	1		1	1	1
